# Supplementary material for: Isolation and Characterization of A2-EPTX-Nsm1a, a Secretory Phospholipase A2 from Malaysian Spitting Cobra (Naja sumatrana) Venom
Source: Toxins (Basel). 2021 Dec 2;13(12):859. doi: 10.3390/toxins13120859 (PMC8709200; doi:10.3390/toxins13120859)
Supplement: Supplementary file 1 [file toxins-13-00859-s001.zip]

Archive with 1 entries (1 files):
- toxins-1443446-supplementary.pdf
